# Supplementary material for: Licensed Practical Nurses' (LPNs') Evaluations of the Attractiveness of Work and Wellbeing at Work: A Cross-Sectional Nationwide Study
Source: J Nurs Manag. 2024 Aug 16;2024:3432230. doi: 10.1155/2024/3432230 (PMC11918497; doi:10.1155/2024/3432230)
Supplement: Supplementary Materials — Supplementary file 1: confirmatory factor analysis (CFA) assessing the model fit. Supplementary file 2: average interitem correlation, corrected item-total correlation, split-half reliability adjusted using the Spearman–Brown prophecy formula, and composite reliability. (a) Average interitem correlation and corrected item-total correlation. (b) Split-half reliability adjusted using the Spearman–Brown prophecy formula and composite reliability. [file 3432230.f1.zip]

Archive with 2 entries (2 files):
- Supplementary file 1. Description of confirmatory factor analysis (CFA) assessing the model fit.docx
- Supplementary file 2..docx
